# Supplementary material for: Stratospheric influence on surface ozone pollution in China
Source: Nat Commun. 2024 May 14;15:4064. doi: 10.1038/s41467-024-48406-x (PMC11093980; doi:10.1038/s41467-024-48406-x)
Supplement: Supplementary file 4 — Featured Image Suggestion [file 41467_2024_48406_MOESM4_ESM.zip]

Archive with 5 entries (5 files):
- Composite_analysis_of_gases_during_SITS_Fig4.csv
- Deseasonized_time_series_Fig6.csv
- Monthly_SI_Statics_national_Station_based_Fig2_and_Fig3.csv
- Pollution_ratios_using_different_thresholds_Fig5.csv
- SITS_frequency_duration_enhancement_in_each_site_Fig1.csv
