# Supplementary material for: Stratospheric influence on surface ozone pollution in China
Source: Nat Commun. 2024 May 14;15:4064. doi: 10.1038/s41467-024-48406-x (PMC11093980; doi:10.1038/s41467-024-48406-x)
Supplement: Supplementary file 4 — Featured Image Suggestion [file 41467_2024_48406_MOESM4_ESM.zip › Composite_analysis_of_gases_during_SITS_Fig4.csv]

Hours relative to SITS	Non_SITS O3	SITS O3	SITS CO	SITS NO2	SITS SO2	SITS Ox
-12	21.287	26.040	748.154	21.083	7.646	47.104
-11	21.079	25.518	743.296	20.412	7.607	45.901
-10	20.982	25.038	741.419	19.780	7.592	44.777
-9	20.956	24.731	737.938	19.223	7.566	43.921
-8	20.822	24.233	741.751	18.841	7.586	43.035
-7	20.591	23.579	747.351	18.790	7.783	42.329
-6	20.163	22.501	767.074	19.212	8.155	41.700
-5	19.699	21.270	800.556	20.121	8.793	41.344
-4	19.542	20.149	850.654	21.655	9.856	41.781
-3	20.260	19.876	909.543	23.785	11.554	43.646
-2	22.332	20.989	978.523	26.440	14.183	47.387
-1	25.330	27.526	1005.574	25.298	14.196	52.799
0	29.431	50.310	597.718	12.155	7.753	62.441
1	32.260	52.859	534.979	9.773	6.153	62.622
2	34.448	54.451	517.905	9.292	5.662	63.731
3	35.600	55.209	507.866	9.208	5.382	64.426
4	35.648	54.883	507.499	9.671	5.293	64.556
5	34.762	53.692	513.276	10.421	5.223	64.109
6	33.009	51.685	524.694	11.393	5.179	63.064
7	30.484	48.776	537.929	12.411	5.236	61.178
8	27.889	45.735	550.789	13.123	5.423	58.865
9	25.664	43.292	554.365	13.311	5.559	56.608
10	24.169	41.726	554.155	12.908	5.552	54.637
11	23.319	40.760	552.499	12.512	5.660	53.271
12	22.924	40.373	545.764	11.734	5.637	52.108
13	22.939	40.338	539.409	11.055	5.491	51.383
14	23.010	40.135	536.930	10.707	5.385	50.838
15	23.246	40.178	533.304	10.269	5.283	50.449
16	23.460	40.271	527.540	9.909	5.269	50.165
17	23.493	40.251	524.894	9.825	5.315	50.065
18	23.388	39.941	528.271	10.060	5.309	49.996
19	23.243	39.654	529.147	10.386	5.410	50.026
20	23.252	39.357	541.117	11.063	5.559	50.402
