# Supplementary material for: Stratospheric influence on surface ozone pollution in China
Source: Nat Commun. 2024 May 14;15:4064. doi: 10.1038/s41467-024-48406-x (PMC11093980; doi:10.1038/s41467-024-48406-x)
Supplement: Supplementary file 4 — Featured Image Suggestion [file 41467_2024_48406_MOESM4_ESM.zip › Deseasonized_time_series_Fig6.csv]

Month	Stra O3	Stra O3 rario
15-Jan	84.026	0.766
15-Feb	44.775	0.613
15-Mar	49.973	0.620
15-Apr	79.261	0.502
15-May	18.373	0.226
15-Jun	-13.863	0.144
15-Jul	72.142	0.310
15-Aug	44.913	0.270
15-Sep	-57.244	-0.047
15-Oct	406.132	1.975
15-Nov	-69.906	-0.140
15-Dec	27.627	0.486
16-Jan	-33.262	-0.120
16-Feb	42.096	0.399
16-Mar	136.770	0.766
16-Apr	-56.551	-0.081
16-May	14.451	0.105
16-Jun	-18.726	0.017
16-Jul	-40.690	-0.046
16-Aug	50.929	0.247
16-Sep	-15.300	-0.106
16-Oct	-58.937	-0.001
16-Nov	-17.732	0.100
16-Dec	11.096	0.096
17-Jan	17.674	0.009
17-Feb	40.454	0.167
17-Mar	-42.374	-0.220
17-Apr	-35.601	-0.156
17-May	101.817	0.205
17-Jun	31.023	0.058
17-Jul	35.259	0.074
17-Aug	-73.538	-0.307
17-Sep	-118.999	-0.450
17-Oct	-96.438	-0.281
17-Nov	60.601	0.325
17-Dec	49.069	0.251
18-Jan	-34.431	-0.331
18-Feb	-13.946	-0.212
18-Mar	65.284	0.010
18-Apr	-60.850	-0.334
18-May	-82.052	-0.319
18-Jun	91.293	0.134
18-Jul	-48.504	-0.141
18-Aug	1.103	-0.106
18-Sep	34.513	0.362
18-Oct	57.900	0.250
18-Nov	-1.179	0.120
18-Dec	-27.882	-0.048
19-Jan	59.123	0.603
19-Feb	-84.021	-0.339
19-Mar	13.572	0.067
19-Apr	-94.539	-0.320
19-May	28.133	0.076
19-Jun	-61.108	-0.258
19-Jul	-23.511	-0.131
19-Aug	79.854	0.290
19-Sep	267.501	0.976
19-Oct	-130.882	-0.721
19-Nov	23.347	0.030
19-Dec	-27.011	-0.133
20-Jan	-42.844	-0.395
20-Feb	-30.227	-0.298
20-Mar	-128.290	-0.606
20-Apr	-17.222	-0.078
20-May	-23.219	-0.082
20-Jun	-39.658	-0.078
20-Jul	-24.223	-0.066
20-Aug	-22.842	0.015
20-Sep	-79.104	-0.264
20-Oct	-84.292	-0.305
20-Nov	87.755	0.399
20-Dec	-60.430	-0.410
21-Jan	1.452	-0.065
21-Feb	5.044	-0.055
21-Mar	-102.371	-0.333
21-Apr	-50.333	-0.116
21-May	-69.789	-0.154
21-Jun	122.422	0.457
21-Jul	-65.665	-0.195
21-Aug	25.351	0.079
21-Sep	-93.957	-0.341
21-Oct	-161.845	-0.706
21-Nov	-59.106	-0.447
21-Dec	-1.749	-0.187
22-Jan	-51.738	-0.467
22-Feb	-4.175	-0.275
22-Mar	7.436	-0.304
22-Apr	235.835	0.584
22-May	12.287	-0.057
22-Jun	-111.382	-0.473
22-Jul	95.192	0.195
22-Aug	-105.770	-0.488
22-Sep	62.590	-0.130
22-Oct	68.361	-0.211
22-Nov	-23.781	-0.387
22-Dec	29.280	-0.055
