# Supplementary material for: Stratospheric influence on surface ozone pollution in China
Source: Nat Commun. 2024 May 14;15:4064. doi: 10.1038/s41467-024-48406-x (PMC11093980; doi:10.1038/s41467-024-48406-x)
Supplement: Supplementary file 4 — Featured Image Suggestion [file 41467_2024_48406_MOESM4_ESM.zip › Monthly_SI_Statics_national_Station_based_Fig2_and_Fig3.csv]

Month	Mean frequency	Mean duration	Mean ozone enhancement	Weak_SITS_ratio_0-15ppbv(%)	Moderate_SITS_ratio_15-40ppbv(%)	Strong_SITS_ratio_40ppbv(%)	Stra_O3_injection(ppbv*hour)
1	1.357	14.134	10.996	59.5	41.0	3.7	210.9
2	1.427	19.907	13.680	50.8	51.4	2.9	388.7
3	1.700	22.579	17.434	30.0	69.7	4.2	669.3
4	1.334	17.561	17.788	27.4	68.5	7.3	416.9
5	1.207	18.416	17.843	23.3	65.2	13.6	396.5
6	1.139	18.002	17.938	24.0	60.9	18.1	367.7
7	1.188	17.580	17.143	22.6	65.3	14.3	358.2
8	1.140	15.705	16.326	24.5	62.1	16.7	292.3
9	1.202	18.561	19.428	23.3	67.6	12.9	433.6
10	1.484	19.997	20.772	23.3	67.9	12.3	616.3
11	1.311	17.147	13.487	46.8	55.1	3.0	303.3
12	1.296	15.168	10.731	64.7	37.7	2.4	211.0
