# Supplementary material for: Stratospheric influence on surface ozone pollution in China
Source: Nat Commun. 2024 May 14;15:4064. doi: 10.1038/s41467-024-48406-x (PMC11093980; doi:10.1038/s41467-024-48406-x)
Supplement: Supplementary file 4 — Featured Image Suggestion [file 41467_2024_48406_MOESM4_ESM.zip › Pollution_ratios_using_different_thresholds_Fig5.csv]

Month	WHO(50 ppbv)	USA(70 ppbv)	China(80 ppbv)	mean_surface_o3
1	23.02	4.42	2.12	19.47
3	23.13	3.07	1.46	26.48
3	33.08	4.94	2.19	30.13
4	77.18	22.39	9.27	35.71
5	79.59	33.86	19.25	39.30
6	84.74	41.41	26.94	39.07
7	79.70	37.92	21.37	35.49
8	80.18	37.44	21.54	34.17
9	69.21	27.52	15.15	32.82
10	39.56	10.57	5.31	27.07
11	22.39	3.81	1.47	21.19
12	13.17	2.73	1.33	17.79
