# Supplementary material for: Stratospheric influence on surface ozone pollution in China
Source: Nat Commun. 2024 May 14;15:4064. doi: 10.1038/s41467-024-48406-x (PMC11093980; doi:10.1038/s41467-024-48406-x)
Supplement: Supplementary file 4 — Featured Image Suggestion [file 41467_2024_48406_MOESM4_ESM.zip › SITS_frequency_duration_enhancement_in_each_site_Fig1.csv]

Sites	Lon	Lat	Annual mean frequency	Annual total duration	Mean O3 enhancement
1001A	116.366	39.8673	3.5	86.75	10.559
1002A	116.17	40.2865	4	104.25	10.672
1003A	116.434	39.9522	2.625	66.625	12.644
1004A	116.434	39.8745	3.5	76.875	14.511
1005A	116.473	39.9716	3.375	80	12.926
1006A	116.361	39.9425	2.375	53.625	12.769
1007A	116.315	39.9934	4.125	93.5	13.093
1008A	116.72	40.1438	1.375	34.25	13.350
1009A	116.644	40.3937	4.75	130.125	11.641
1010A	116.23	40.1952	2.75	61.625	12.528
1011A	116.407	40.0031	2.875	77.375	12.631
1012A	116.225	39.9279	3.25	77.125	11.391
1013A	117.151	39.097	0.25	6.25	11.821
1014A	117.193	39.173	0.5	6.75	14.615
1015A	117.145	39.1654	1.5	29.625	16.749
1016A	117.184	39.1205	0.75	13.625	16.024
1017A	117.237	39.1082	0.75	20	15.347
1018A	117.202	39.0927	0.875	19	15.449
1019A	117.1837	39.2133	1.125	25.25	13.172
1020A	117.269	39.1337	0.5	7.5	20.501
1021A	117.307	39.0877	1.5	32.75	13.985
1023A	117.707	39.0343	1.75	32	15.731
1024A	117.457	38.8394	0.875	9.625	14.282
1025A	117.401	39.124	0.625	12.875	14.839
1026A	117.764	39.1587	2	45.5	15.400
1027A	117.157	38.9194	1.625	33	22.776
1029A	114.4548	38.0513	1.5	32.875	15.601
1030A	114.6046	38.0398	1.5	29	20.886
1031A	114.5019	38.1398	1.625	40	14.790
1032A	114.4586111	38.00583333	3	60.5	13.201
1033A	114.5330556	38.01777778	1.25	23.25	17.183
1034A	114.5214	38.0524	2.25	47.125	14.210
1035A	114.3541	37.9097	1.375	28.375	14.234
1036A	118.1662	39.6308	1.625	29.75	22.810
1037A	118.144	39.643	1.5	29.375	20.770
1038A	118.1853	39.6407	2.5	44.75	18.700
1039A	118.2185	39.6679	1.5	28.25	18.806
1040A	118.1838	39.65782	1.25	25.25	16.377
1041A	118.1997	39.6295	1.625	34.875	17.287
1042A	119.5259	39.8283	2.5	59.875	16.158
1043A	119.7624	40.0181	2.125	37.625	13.255
1044A	119.6023	39.9567	1.375	30.375	16.084
1045A	119.607	39.9358	1.25	23.625	17.450
1046A	119.5369	39.9419	2.125	40.25	23.548
1047A	114.5129	36.61763	1.875	40.625	22.494
1048A	114.5426	36.6164	1.875	38.625	19.228
1049A	114.5035	36.5776	2	39.25	21.124
1050A	114.4965	36.61981	3.625	77.5	20.581
1051A	115.493	38.8632	1.75	41.625	13.337
1052A	115.5223	38.8957	2.5	52.5	12.491
1053A	115.4713	38.9108	2.5	64	16.220
1054A	115.4612	38.8416	2.375	53.125	17.361
1055A	115.442	38.8756	1.625	42.25	15.818
1056A	115.5214	38.8707	1.125	27.25	17.341
1057A	114.8985	40.8367	2.625	53.25	9.571
1058A	114.892	40.79481	1.125	31.125	13.485
1059A	114.8814	40.8115	2.875	63	8.255
1060A	114.9032	40.7688	2.5	64.5	10.665
1061A	114.904	40.8725	1.5	34	8.501
1062A	117.9664	40.9161	6.125	134.5	12.809
1063A	117.9525	40.9843	5.375	104.875	11.707
1064A	117.963	40.9359	7.625	154.25	13.410
1065A	117.8184	40.9733	4.5	88.5	15.055
1066A	117.9384	41.0112	4.375	92.875	11.538
1067A	116.6838	39.5178	1.625	43	11.351
1068A	116.7729	39.5747	1.375	32.5	10.817
1069A	116.715	39.5571	0.125	1.875	16.387
1070A	116.7464	39.5343	1	24	10.336
1071A	116.8854	38.2991	1	19.625	21.508
1072A	116.8584	38.3254	0.375	8	23.485
1073A	116.8709	38.3228	0.75	16.25	19.846
1074A	115.6951	37.7575	0.625	15.25	24.229
1075A	115.6426	37.7379	0.375	8	22.989
1076A	115.6906	37.739	0.375	8.375	26.319
1077A	114.4821	37.0967	2.75	52.75	15.691
1078A	114.5261	37.0533	2.875	54.5	19.390
1079A	114.5331	37.0964	3.25	55.5	20.798
1080A	114.4854	37.062	3.25	66.375	17.089
1081A	112.522	37.8873	4.125	85.25	14.173
1082A	112.573	37.9103	0.25	6.875	6.821
1083A	112.434	38.0108	7.125	166.5	11.085
1084A	112.469	37.7124	2.75	58.125	15.609
1085A	112.5583	37.7394	3.375	81.125	17.788
1086A	112.5369	37.8692	4.25	91	20.562
1087A	112.57	37.8195	2.875	64.875	16.942
1088A	112.549	37.9854	2.5	49.625	18.987
1089A	112.488	37.7805	3.125	69.5	14.381
1090A	111.651	40.7579	0.875	19.25	15.516
1091A	111.658	40.8033	3.375	80.375	13.163
1092A	111.659	40.8452	0.875	19.375	13.206
1093A	111.608	40.8144	0.75	18.125	12.711
1094A	111.751	40.8369	2.625	59.25	12.876
1095A	111.7277	40.8062	2.125	57.625	13.182
1096A	111.551	40.7866	1.625	41.375	11.619
1097A	111.717	40.7612	0.625	13.5	11.092
1098A	123.6836	41.9339	1.375	23.625	13.424
1099A	123.535	41.7561	1.375	30.625	17.697
1100A	123.439	41.7089	2	38.625	14.797
1102A	123.542	41.8336	1.375	23.875	16.069
1103A	123.428	41.8472	1.75	29.75	17.059
1104A	123.41	41.765	1.5	28.75	13.485
1105A	123.478	41.7775	1.75	34.25	17.690
1106A	123.3997	41.7972	1.5	31.75	17.252
1108A	123.3783	41.9228	1	16.75	15.135
1109A	121.6119444	38.97388889	1.875	27.5	13.403
1110A	121.565	38.95111111	1.625	35.875	19.323
1111A	121.5638889	38.885	0.75	14.875	16.797
1112A	121.6330556	38.91194444	2	45.125	20.170
1113A	121.625	38.86388889	0.75	18.25	12.144
1114A	121.5180556	38.85611111	1	17.125	13.872
1115A	121.2588889	38.80805556	1	22.75	11.063
1116A	121.7481	39.1311	1.25	28.75	14.887
1117A	121.7769	39.0511	1.875	43	17.163
1118A	121.9769	39.0631	2	35.5	18.509
1119A	125.323	43.9167	1.875	22.5	15.037
1120A	125.287	43.91	0.5	11.75	22.313
1121A	125.2786	43.84	2.125	38.375	17.243
1122A	125.3649	43.8748	1.25	22.5	22.315
1123A	125.325	43.8694	0.875	13.5	15.060
1124A	125.454	43.7878	1.625	35.25	16.611
1125A	125.633	43.55	1.625	20.25	18.687
1126A	125.417	43.8667	1.125	20.125	22.591
1127A	125.25	43.8167	0.75	15.25	14.777
1128A	125.217	43.85	0.625	11.5	15.199
1129A	126.542	45.755	1.375	23.375	16.196
1130A	126.561	45.8167	1.125	16.25	13.784
1131A	126.979	45.5422	2.375	41.375	14.942
1132A	126.599	45.7222	0.875	12.125	9.072
1133A	126.689	45.7733	1.625	37.625	15.811
1134A	126.635	45.7667	1.5	26.875	13.738
1135A	126.685	45.7319	1	26.875	18.093
1136A	126.646	45.7258	1	18.625	21.014
1137A	126.593	45.7478	2.875	53.375	15.015
1138A	126.615	45.61	1.125	14.25	10.085
1139A	126.6106	45.9819	0.75	13.75	10.155
1140A	126.6206	45.6842	0.5	7.375	14.209
1141A	121.4	31.238	0.25	6.125	34.534
1142A	121.478	31.2036	0.875	16.625	19.248
1143A	121.467	31.3008	1.125	30.5	18.876
1144A	121.412	31.1654	0.625	10.25	10.507
1145A	121.536	31.2659	0.75	13.5	14.773
1146A	120.978	31.0935	0.875	17.375	18.849
1147A	121.425	31.2261	1	18.625	18.758
1148A	121.703	31.1907	1	27.875	18.247
1149A	121.533	31.2284	0.25	4.75	13.929
1150A	121.577	31.2071	0.75	17.5	20.039
1151A	118.803	32.1083	0.875	10.5	22.082
1152A	118.749	32.0572	1.75	33.375	20.825
1153A	118.778	32.0723	1.625	25.25	23.119
1154A	118.777	32.0144	3.25	42.75	15.209
1155A	118.803	32.0314	2	31.375	20.699
1156A	118.795	32.0775	2.875	43.125	19.711
1157A	118.626	32.0878	1.375	21.25	15.837
1158A	118.737	32.0092	1.875	23.625	18.536
1159A	118.907	32.105	2.125	37	22.616
1160A	120.561	31.2472	1.125	18.5	23.008
1161A	120.628	31.2864	0.5	7.375	28.598
1162A	120.591	31.3019	1	19.125	17.707
1163A	120.596	31.3264	0.625	12.5	20.809
1164A	120.613	31.2703	0.625	12.5	17.519
1165A	120.543	31.2994	1.875	33	16.926
1166A	120.669	31.3097	1.25	17.5	18.241
1167A	120.641	31.3708	1.75	33.5	22.269
1168A	120.913	31.96	0.625	14.125	14.840
1169A	120.86	32.0005	0.375	4.875	21.689
1170A	120.87	32.02	0.375	6	7.208
1171A	120.94	31.93	0.75	14.5	16.607
1172A	120.81	32.0417	0.875	18.75	19.705
1173A	119.176	34.5885	1.75	52	24.732
1174A	119.141	34.5896	0.5	10	25.175
1175A	119.368	34.7507	0.5	9.125	25.709
1176A	119.348	34.6984	0.25	6.875	20.241
1177A	117.167	34.2761	1.625	35.25	21.248
1178A	117.192	34.2417	2.375	44.5	16.889
1179A	117.192	34.3083	0.75	10.625	14.400
1180A	117.256	34.2153	0.875	17.125	13.024
1181A	117.244	34.2911	0.875	18.5	20.266
1182A	117.2933	34.2778	1.125	21.375	18.124
1183A	117.166	34.1806	0.375	5.75	15.505
1184A	119.46	32.3878	0.875	14.375	18.131
1185A	119.404	32.41	1.625	29.625	16.409
1186A	119.389	32.3761	1.375	25.625	17.801
1187A	119.439	32.4033	0.5	11.25	20.460
1188A	120.269	31.4867	0.625	12.125	24.084
1189A	120.275	31.6219	0.5	6.375	15.804
1190A	120.294	31.56	1.125	25.25	18.396
1191A	120.242	31.5031	1.375	21.25	25.236
1192A	120.354	31.5848	0.75	12.375	23.930
1193A	120.354	31.5475	1.375	24.125	21.117
1194A	120.245	31.5631	1.5	20	16.247
1195A	120.288	31.6842	1.625	34.625	25.226
1196A	119.996	31.7586	2.375	45.25	21.186
1197A	119.933	31.7786	0.5	9.5	33.989
1198A	119.962	31.8089	0.625	10.125	37.153
1199A	120.0393	31.7638	0.75	10.625	19.797
1200A	119.935	31.7039	1.375	25.875	17.466
1201A	119.905	31.9108	2.625	53.125	24.678
1203A	119.68	32.1883	1.75	21.875	19.148
1204A	119.491	32.215	2.25	40.25	20.631
1205A	119.43	32.1319	0.75	7.375	25.507
1206A	119.9	32.4867	1.25	21.375	17.558
1207A	119.9219	32.4611	2.5	55.5	17.138
1208A	119.882	32.303	0.5	4	10.448
1209A	119.888	32.4639	1	19	15.893
1210A	119.036	33.5981	1	22.875	27.310
1211A	119.007	33.575	0.625	8.375	26.272
1212A	118.989	33.6067	0.875	15.125	20.382
1213A	119.135	33.5039	0.625	15.75	22.512
1214A	119.0122	33.627	2.125	36	20.705
1215A	120.118	33.4022	1.125	24.375	18.877
1216A	120.156	33.3942	0.75	16.25	18.704
1217A	120.129	33.3719	1	28.875	22.611
1218A	120.225	33.3947	0.625	13.875	20.525
1219A	118.2658	33.96	0.875	15	23.241
1220A	118.293	33.9528	1.75	31.375	25.115
1221A	118.2442	33.9592	1.25	31.625	19.077
1222A	118.3214	33.9506	0.5	12.25	17.872
1223A	120.211	30.21	1.75	33.5	19.745
1224A	120.063	30.2747	2.25	37.25	21.861
1225A	119.026	29.635	0.5	9.125	14.337
1226A	120.348	30.3058	1.5	31.375	17.579
1227A	120.127	30.2456	3.625	68.875	25.577
1228A	120.19	30.2692	2	39.875	18.355
1229A	120.157	30.2897	1.875	42.625	19.748
1230A	120.12	30.3119	1.75	37.375	22.716
1231A	120.301	30.4183	1.25	19.25	24.516
1232A	120.27	30.1819	2.125	37.375	20.333
1233A	120.088	30.1808	2.25	42.875	17.358
1234A	121.836	29.9108	3.625	76	19.562
1235A	121.56	29.8208	1.875	34	17.702
1236A	121.713	29.9572	2.75	64.75	18.488
1237A	121.554	29.8906	1.875	33	17.354
1239A	121.633	29.7736	3.25	73.625	17.197
1240A	121.586	29.8633	0.5	7.25	15.260
1241A	121.524	29.8506	2.375	44.75	12.946
1242A	120.634	28.0089	1	19.5	18.856
1243A	120.677	27.9939	1.25	25.625	23.182
1244A	120.76	27.9747	2.25	43	17.141
1245A	120.671	28.0167	2.25	34.25	14.387
1246A	120.598	30.0911	3.25	64	19.359
1247A	120.605	29.9919	2.75	44.875	18.558
1248A	120.576	30.007	1.125	19.75	17.717
1249A	120.1	30.8867	0.625	6.75	14.324
1250A	120.07	30.8244	2	35.875	25.054
1251A	120.093	30.8617	0.625	9	28.224
1252A	120.744	30.7946	1.5	34.5	20.103
1253A	120.726	30.7478	0.875	15.25	12.816
1255A	121.273	28.6459	3.125	57	15.390
1256A	121.419	28.6542	3.125	58	23.227
1257A	121.377	28.5773	1.75	35.875	13.867
1258A	122.122	30.0203	2.75	58.75	19.257
1259A	122.3094	29.9558	0.125	3.625	17.550
1260A	122.19	29.9944	1.25	29.875	12.677
1261A	119.649	29.1131	1.5	28.375	22.416
1262A	119.647	29.077	2	37.25	19.408
1263A	119.686	29.1029	2.375	38.875	23.236
1264A	118.871	28.9404	1.25	15.625	16.987
1265A	118.871	28.9664	1.375	29.75	17.722
1266A	118.855	28.9745	2.75	42.375	14.025
1267A	119.914	28.4514	1.75	29.25	14.207
1268A	119.93	28.4586	2.125	32.125	13.913
1269A	119.879	28.4231	1.875	30.875	18.295
1270A	117.196	31.7848	1.125	19.5	21.601
1271A	117.307	31.8766	1.75	34.75	19.327
1272A	117.259	31.8706	1.25	21.5	14.674
1273A	117.16	31.9051	2.75	50.125	25.441
1274A	117.25	31.8572	1.75	33	23.541
1275A	117.266	31.9438	1.375	25.625	21.083
1276A	117.336	31.8585	0.875	17.375	21.100
1277A	117.302	31.7956	2.25	29.75	18.232
1278A	117.278	31.7386	0.625	10.625	16.257
1279A	117.124	31.8516	1.25	22.25	15.838
1280A	119.389	26.0542	3	56.625	15.628
1281A	119.414	26.0258	1.125	19.125	16.276
1282A	119.303	26.0392	1.625	21.375	16.475
1283A	119.299	26.1092	2	39.125	18.236
1284A	119.268	26.0797	1.5	32.125	15.989
1285A	119.315	26.0753	2.25	41.75	15.183
1287A	118.1513889	24.47666667	0.875	9	10.963
1288A	118.0636111	24.44583333	0.75	14.375	8.719
1290A	115.893	28.6844	3.875	47.125	19.697
1291A	115.8886	28.6839	1.875	33.625	18.003
1292A	115.813	28.7442	1.875	32.375	22.021
1293A	115.973	28.6969	1.875	39.125	19.630
1294A	115.852	28.6869	2.5	39.75	20.469
1295A	115.892	28.6425	2.625	50.375	16.546
1296A	115.742	28.7994	1	19.125	19.166
1297A	115.912	28.6131	0.375	7	16.026
1298A	115.931	28.6844	2	35	24.090
1299A	116.988	36.6114	1.375	32.375	24.384
1300A	116.93	36.67	2.25	46.375	22.391
1301A	117.114	36.6739	2.5	49.125	26.566
1302A	116.989	36.6872	2	36.875	18.011
1303A	117.0684	36.6868	3.375	70.5	26.985
1304A	116.943	36.6489	1.25	23.25	19.668
1305A	117.049	36.6622	5.125	107.25	26.857
1306A	116.734	36.5336	1.25	23.375	19.020
1307A	120.6659	36.2403	1.625	25.125	9.614
1308A	120.3905	36.1851	1.875	24.625	12.007
1309A	120.3471	36.0699	1.25	22.5	16.994
1310A	120.4134	36.0654	1.875	43.625	22.875
1311A	120.3664	36.1032	2.875	55	17.340
1312A	120.2992	36.0543	2.125	39.625	13.946
1313A	120.4587	36.0851	2	38.5	19.482
1314A	120.1964	36.3083	2.25	42.75	21.196
1315A	120.4001	36.2403	2.625	58.5	18.415
1316A	113.681	34.7545	2.125	53.625	25.245
1317A	113.641	34.7745	1.875	36.75	14.528
1318A	113.675	34.8019	3.125	78.75	23.878
1319A	113.564	34.802	2.875	58.25	23.013
1320A	113.727	34.7187	2.5	47.625	19.414
1321A	113.734	34.719	3	65.125	22.420
1322A	113.5991	34.7496	3.25	72.125	19.922
1323A	113.6356	34.7538	2.625	50.25	21.175
1324A	113.6113	34.9162	2.625	52	24.068
1325A	114.3672	30.5719	3.75	77.625	21.192
1326A	114.2511	30.5514	3.25	62.875	20.461
1327A	114.2836	30.6197	2	34.375	25.378
1328A	114.3006	30.5494	2.75	52	20.427
1329A	114.4272	30.6103	2.625	41.75	21.018
1330A	114.1525	30.4753	2.625	39.25	16.509
1331A	114.3008	30.5947	2.625	43.25	21.011
1332A	114.3894	30.4822	0.875	15.5	18.271
1333A	114.2131	30.6414	1.625	29	26.363
1334A	113.8531	30.2997	0.875	16.5	12.798
1335A	113.0833	28.2325	4.75	77.25	22.147
1336A	112.8872	28.2189	3.25	55.375	24.401
1337A	113.0792	28.2053	3	51	25.185
1338A	112.9394	28.19	3.25	58.875	20.796
1339A	112.9956	28.1442	2.5	50.625	25.748
1340A	112.9792	28.2597	4.75	80	27.933
1341A	113.0014	28.1944	2.25	42.125	18.129
1342A	112.9844	28.1178	3.25	62.125	23.138
1343A	112.8908	28.1308	2.375	43	23.545
1344A	112.9958	28.3586	3	50.625	18.476
1345A	113.235	23.1422	1.75	25.25	19.672
1346A	113.261	23.105	1.75	32.5	24.573
1348A	113.348	23.0916	1.125	16.5	22.120
1349A	113.433	23.105	1.75	20.375	20.895
1350A	113.352	22.9477	0.25	4.75	33.928
1351A	113.215	23.3917	1.125	20.375	23.489
1352A	113.26	23.1331	0.75	12.625	27.960
1353A	113.568	23.2783	1.875	33.75	24.645
1354A	113.281	23.1569	1.375	21	20.010
1355A	113.589	23.5538	1.5	21.25	17.176
1356A	114.096	22.55	1.875	41	18.973
1357A	114.117	22.5625	0.75	15.5	25.822
1358A	113.987	22.5417	2.5	59	16.786
1359A	113.923	22.5167	1.625	33.75	19.348
1360A	114.263	22.5908	0.875	19	21.515
1361A	114.24	22.7267	0.75	17.375	20.160
1362A	113.891	22.5794	0.625	13.75	21.442
1363A	114.494	22.5422	0.625	14.25	19.329
1364A	114.41	22.6342	1.25	25.125	15.760
1365A	114.297	22.5978	0.375	9.75	22.609
1366A	114.085	22.75	1	19.5	25.376
1367A	113.574	22.2611	1.375	18.75	19.542
1368A	113.495	22.2294	1.5	31.125	26.337
1369A	113.628	22.4251	0.25	7.25	13.404
1370A	113.299	22.2281	1.375	27.625	19.834
1371A	113.134	23.0048	1.75	28	26.309
1372A	113.105	23.0395	1.375	28.125	27.699
1373A	113.144	23.0467	1.125	15.75	25.948
1374A	113.292	22.8054	1	24.375	28.055
1375A	113.257	22.7629	0.75	16.75	25.529
1376A	112.844	22.8693	2.375	46.375	24.741
1377A	112.885	23.1572	1.5	15.625	24.326
1378A	112.863	23.1886	2	31.25	23.601
1379A	113.3769	22.5211	1.75	24.375	23.645
1380A	113.3881	22.5497	1.125	18.125	24.022
1381A	113.4075	22.5111	1.75	37.25	19.988
1382A	113.4411	22.4853	0.25	4.5	19.271
1383A	113.104	22.6069	1	20.375	25.200
1384A	113.074	22.5811	1.5	31	31.288
1385A	113.024	22.5328	1.125	24.625	31.590
1386A	113.0819	22.5931	0.875	12.875	29.414
1387A	113.7819444	23.05361111	0.375	5.625	23.711
1388A	113.7461111	23.02777778	0.375	9.875	16.826
1389A	113.7480556	23.06	0.375	2.75	34.129
1390A	113.7944444	23.01277778	1.125	16.75	28.428
1391A	113.7383333	22.96583333	0.625	14.375	33.326
1392A	114.4183	23.0528	0.5	9.625	25.274
1393A	114.4053	23.08	0.75	11.875	26.550
1394A	114.4103	23.1142	1.625	46.125	26.763
1395A	114.3244	22.8172	2.5	64.75	19.797
1396A	114.5317	22.7422	0.875	21.75	22.422
1397A	112.427	23.0706	2.875	42.875	26.315
1398A	112.471	23.0528	1	18	29.182
1399A	112.565	23.1617	2.375	39	18.245
1400A	112.4722	23.0786	0.875	22	26.068
1401A	108.301	22.7875	3.5	68.5	23.338
1402A	108.316	22.8561	2.625	38.625	17.909
1403A	108.321	22.8225	3	40	21.779
1404A	108.383	22.805	3.375	66.625	19.893
1405A	108.439	22.7906	3.875	56.375	22.667
1406A	108.239	22.8464	4.5	82.5	24.716
1407A	108.328	22.735	2.875	52.375	23.503
1408A	108.244	22.7833	3.5	61.5	21.285
1409A	110.576	19.9507	0.125	3.75	18.832
1410A	110.3232	20.0574	0.5	11.75	19.846
1411A	110.283	20.0053	0.125	1.25	1.858
1412A	110.338	19.9969	1	20.375	18.557
1413A	110.33	20.0356	0.125	2.5	12.233
1414A	106.379	29.8272	2.875	56.125	17.733
1415A	106.46	29.5736	3	39.625	26.325
1416A	106.424	29.8264	3.875	59	23.919
1417A	106.626	29.7228	4.25	81.125	18.286
1418A	106.296	29.5983	6	104.5	23.571
1419A	106.54	29.5186	5.375	96.25	20.653
1420A	106.65	29.6219	3.75	62.5	21.611
1421A	106.634	29.4892	2.875	44.375	25.132
1422A	106.364	29.4822	3.5	68	21.567
1423A	106.571	29.5642	2.125	26.625	23.822
1424A	106.512	29.5164	0.625	13.875	24.633
1425A	106.617	29.7125	4.75	95.5	19.849
1426A	106.468	29.4892	2.875	51	17.417
1427A	106.562	29.6453	5.875	90.125	22.383
1428A	106.452	29.709	0.75	13.375	30.724
1429A	106.513	29.389	2.25	32.125	15.660
1430A	106.591	29.4272	1.75	25.5	23.377
1431A	103.97275	30.72358333	2	36.875	21.917
1432A	104.176	30.6872	4.625	83.375	19.562
1433A	104.079	30.5706	4.375	62.125	19.754
1434A	104.1113889	30.63	4.125	64.125	25.874
1435A	104.074	30.685	2.25	34.625	23.389
1436A	104.026	30.6544	0.25	5.125	28.865
1437A	104.054	30.6578	5	94.625	23.554
1438A	103.613	31.0283	3.125	43.375	12.401
1439A	106.6856	26.6029	7.25	128.625	17.574
1440A	106.6971	26.5689	6.5	118.625	18.473
1441A	106.6243	26.6266	5.25	97.75	17.458
1442A	106.7487	26.6343	6.125	115.5	18.768
1443A	106.6554	26.4364	7.625	133.375	21.762
1444A	106.6948	26.5155	4.75	80.125	16.556
1445A	106.7105	26.6009	5.875	104.625	16.409
1446A	106.7164	26.5697	5	98.125	21.434
1447A	106.6867	26.5495	9.125	157.125	22.518
1449A	102.743	25.0124	1.25	25.5	12.678
1450A	102.821	24.8885	1.625	24.875	17.306
1451A	102.625	24.9624	5.125	123.125	15.620
1452A	102.728	25.0836	5.125	105.125	14.359
1453A	102.722	25.0405	3.875	81.875	15.212
1454A	102.681	25.067	4.5	103.75	13.931
1455A	102.638	25.0359	4.75	104.5	13.964
1456A	91.1319	29.6514	0.625	9.375	7.542
1457A	91.1221	29.6747	1.25	28	11.243
1458A	91.0874	29.6475	0.75	16.25	12.224
1459A	91.1774	29.6541	1.125	26.25	12.136
1460A	90.9798	29.6588	1.5	28.5	14.794
1461A	91.0834	29.6292	1.125	23.5	12.928
1462A	108.882	34.2749	2.375	43.75	18.444
1463A	108.993	34.2629	2.625	39.625	14.185
1464A	109.06	34.2572	2.25	36.75	19.824
1465A	108.94	34.2324	1.875	35.75	17.199
1466A	108.954	34.2713	2.5	51.625	18.703
1467A	108.883	34.2303	1.5	31.75	13.943
1468A	108.935	34.3474	2.125	43.375	20.134
1469A	108.906	34.1546	1	21.875	18.219
1470A	109.2	34.6575	0.5	11.625	9.164
1471A	109.2186	34.3731	4.25	85.5	13.288
1472A	108.869	34.378	1.375	24.75	11.709
1473A	108.985	34.1978	2.25	36.5	20.634
1474A	109.043	34.3274	2.75	50.625	19.249
1475A	103.712	36.0756	0.375	7.875	21.915
1476A	103.631	36.1031	0.5	10.25	21.363
1477A	104.148	35.94	0.625	5.375	10.138
1478A	103.841	36.0725	3.25	55.5	13.271
1479A	103.831	36.0464	4.125	63.75	12.352
1480A	101.748	36.6428	3.625	62.875	12.677
1481A	101.749	36.6922	1.125	19.375	15.789
1482A	101.834	36.5819	2.625	56.375	13.735
1483A	101.524	36.6867	3.5	56.75	7.655
1484A	105.9512	38.6016	3.75	69.25	8.253
1485A	106.2682	38.4744	0.5	10.75	12.311
1486A	106.217	38.4536	0.75	17.5	15.686
1487A	106.0715	38.4858	0.5	11	19.418
1488A	106.2328	38.4975	3	67.625	13.055
1489A	106.1358	38.5036	1.75	37.75	16.974
1490A	87.5801	43.8303	4.75	81.875	16.019
1491A	87.6046	43.768	8.5	161.25	14.706
1492A	87.4754	43.9469	2.875	46.125	12.006
1493A	87.5525	43.8711	5.75	112.625	16.722
1494A	87.6432	43.831	5.625	74.75	13.338
1495A	87.4171	43.8729	2.5	52.125	16.731
1496A	87.6444	43.962	1.25	22.125	19.415
1508A	112.9433	27.8614	3.375	58.875	18.832
1511A	112.9118	27.8403	4.875	76.25	17.211
1512A	112.8937	27.8728	3.875	59.375	16.258
1513A	112.9227	27.8159	4.625	89.125	21.366
1514A	112.9074	27.9119	4	64.5	16.967
1515A	113.135	27.8244	2.625	44.125	21.009
1518A	113.095	27.8867	1.25	25.25	23.265
1519A	113.167	27.8667	2.375	34.625	25.140
1520A	113.143	27.8381	3.5	69.625	25.940
1524A	113.13	27.8528	1.875	34.875	21.673
1552A	106.805	26.3003	4	93.875	13.231
1559A	113.251	27.8336	3.75	68.625	18.808
1562A	113.0048	27.9153	2.5	41.625	21.610
1564A	112.4876	27.9164	5.875	111	16.554
1585A	109.8756	40.6532	4.875	110.5	11.373
1586A	109.8104	40.6575	4.875	95	11.710
1587A	110.0067	40.5905	1	25.75	15.305
1588A	109.8538	40.6821	5.875	129.125	12.826
1589A	109.8654	40.6288	4.5	109.25	11.837
1590A	110.0377	40.5546	0.375	8.5	8.738
1591A	110.0023	39.8129	3	62.25	12.007
1592A	109.9486	39.8261	1.625	31.5	9.924
1593A	109.7736	39.5986	1.875	40.625	16.039
1594A	109.8119	39.5989	1.375	29.375	14.058
1595A	109.9734	39.7884	1.25	27.375	12.052
1596A	122.2414	40.6592	1.625	39.5	15.354
1597A	122.2703	40.7094	0.5	13.375	11.915
1598A	122.215	40.6511	1.125	20.5	12.683
1599A	122.1658	40.6789	0.5	9.75	24.146
1600A	124.3303	40.0625	1.25	24.375	14.805
1601A	124.4256	40.1503	1.875	43.75	15.988
1602A	124.3933	40.1461	1.25	23	15.412
1603A	124.3678	40.1194	1.875	40.375	15.461
1604A	122.0247	41.1556	0.375	6.625	15.083
1605A	122.0539	41.0903	0.75	14.875	10.171
1606A	121.835	41.1042	0.75	14.25	10.721
1607A	120.9092	40.7136	1.125	22.25	9.830
1608A	120.8392	40.7514	2	38.625	13.083
1609A	120.8478	40.715	1.875	33.625	12.009
1610A	120.8631	40.7736	2.125	46.5	17.522
1611A	118.5819	24.9117	0.75	17.375	22.550
1612A	118.5972	24.8978	2.375	51.5	17.962
1613A	118.6663	24.9424	2.125	34.5	12.603
1614A	118.6108	24.9617	1.875	33.125	13.168
1615A	117.685	36.205	0.875	15.25	24.193
1616A	117.6789	36.2289	2.5	45.25	18.435
1617A	117.715	36.2081	1.125	29.25	20.783
1618A	118.3418	35.0573	1.625	32.75	19.709
1619A	118.2939	35.0622	2.125	38.375	20.824
1620A	118.2764	34.9817	1.625	29.375	22.167
1621A	118.4023	35.0896	1.875	38.5	21.616
1622A	116.3061	37.4664	2	38.125	17.570
1623A	116.2729	37.4504	1.25	21.125	16.475
1624A	116.3189	37.4489	2.25	32.625	18.707
1625A	115.9848	36.4372	1.375	29.25	18.593
1626A	115.9968	36.4568	0.125	2.5	17.534
1627A	115.9835	36.4796	1.25	25.625	16.623
1628A	118.0062	37.3803	1.25	20.375	7.696
1629A	118.0018	37.3617	2	42.125	17.446
1630A	117.9776	37.393	1.375	22.25	26.202
1631A	118.0482	36.8088	3	62.125	22.071
1632A	118.0448	36.838	1.5	30.375	20.260
1633A	117.8477	36.497	4.875	90.75	22.969
1634A	117.9544	36.6377	2.125	37.875	22.618
1635A	118.3092	36.8198	3	63.25	20.695
1636A	117.8512	36.8041	0.875	15.125	17.270
1637A	117.5564	34.864	1.125	20.375	21.794
1638A	117.2852	34.7837	0.625	12.875	17.714
1639A	117.5852	34.7745	2.25	42.625	19.527
1640A	117.732	34.5667	2	40.25	22.849
1641A	117.4518	35.0992	2.5	62.375	26.522
1642A	121.2514	37.5639	1.75	25.875	9.162
1643A	121.3719	37.5433	2.125	37.125	13.853
1644A	121.3181	37.5436	2.25	38.625	17.687
1645A	121.4478	37.4822	1.25	24	7.548
1646A	121.2611	37.4967	1.75	27.75	12.354
1647A	121.5953	37.3872	1.375	29.5	8.280
1648A	119.12	36.7019	1.5	30.75	15.849
1649A	119.0919	36.7306	0.25	3.5	14.692
1650A	119.1425	36.7008	1.75	36.125	24.271
1651A	119.1614	36.6572	0.5	7.75	12.896
1652A	119.1939	36.7731	1.875	47.375	20.398
1653A	116.6305	35.428	2.125	37.5	21.050
1654A	116.5856	35.4144	1.125	16	20.288
1655A	116.5546	35.4039	1.375	25	24.752
1656A	117.1436	36.1942	2.5	44.625	20.975
1657A	117.0881	36.1942	3	67	19.279
1658A	117.1081	36.1758	1.25	20.75	22.734
1659A	119.4641	35.4178	1.125	18	15.471
1660A	119.5198	35.4234	2	40	17.373
1661A	119.54	35.3962	1.125	26.375	16.552
1662A	122.1206	37.4294	1.25	14.625	10.311
1663A	122.0508	37.5325	1	16.875	20.789
1664A	122.1067	37.5072	2.625	61.75	19.812
1665A	118.5019	37.4658	1.25	27.5	25.015
1666A	118.6672	37.4314	1.125	27.75	23.326
1667A	118.5857	37.4442	0.375	7.25	26.579
1669A	113.586606	24.769519	1.5	22.125	23.794
1670A	113.5593889	24.81119444	1.5	26.625	18.153
1671A	113.598061	24.795928	2	32.5	22.080
1672A	113.6734722	24.77908333	1.75	22.375	16.558
1673A	113.5970833	24.68636111	3.625	63.375	26.123
1674A	116.6794	23.3667	1.5	28.875	18.869
1675A	116.7244	23.3633	0.875	20.875	18.822
1676A	116.7258	23.2775	1.125	29.625	20.494
1677A	116.7519	23.4714	1.25	31.75	15.078
1678A	116.6092	23.2539	2.375	63.5	18.298
1679A	116.4019	23.2536	0.75	16.5	15.458
1680A	110.3539	21.2706	1.75	50.875	26.256
1681A	110.3928	21.2228	2.25	53.875	25.338
1682A	110.4019	21.1997	1	27	23.038
1683A	110.4111	21.2028	1.625	43.5	24.077
1684A	110.3316	21.2679	0.625	9.375	17.980
1685A	110.4558	21.2567	0.625	17.75	26.620
1686A	111.0286	21.4689	1.25	23	13.943
1687A	110.9294	21.6533	2.25	60.375	19.352
1688A	110.9067	21.6669	2	42.875	20.687
1689A	110.8592	21.6828	2.5	53.375	17.552
1690A	116.1278	24.3289	2.75	44	19.180
1691A	116.0797	24.2719	2.625	37.75	19.993
1692A	116.1248	24.2654	2.125	40.875	19.051
1693A	115.3653	22.775	0.75	12.5	11.362
1694A	115.3706	22.7898	2.125	41.875	19.664
1695A	115.3622	22.7925	1.375	22.25	20.168
1696A	114.6778	23.7569	1.875	40.5	19.616
1697A	114.6944	23.7586	1.375	30.125	24.215
1698A	114.6892	23.7233	2	43.375	24.951
1699A	111.9786	21.8586	3	62.5	22.597
1700A	111.9508	21.8536	2.375	46.75	19.877
1701A	111.9494	21.865	3.875	90	20.321
1702A	113.0425	23.6936	1.375	23.375	20.275
1703A	113.0208	23.7106	1.875	29.375	21.391
1704A	113.0622	23.6272	0.5	10.125	20.923
1705A	116.6339	23.6714	0.5	10.875	17.708
1706A	116.6447	23.6706	0.5	6.375	13.584
1708A	116.3697	23.5353	2.125	38.125	17.310
1709A	116.3242	23.5486	1.625	33	20.952
1710A	116.3594	23.5739	1.5	27.625	25.512
1711A	116.4094	23.5292	1.25	22.625	19.474
1712A	112.0392	22.9169	2.375	53	17.891
1713A	112.0369	22.9394	2.25	30.5	23.232
1714A	112.0539	22.9539	4.625	88.375	20.469
1715A	102.5778	24.3694	7.5	162.875	13.223
1716A	102.5433	24.3603	0.5	12.625	13.530
1717A	102.4964	24.3411	3	61.125	8.341
1718A	115.42277	35.248889	2.375	50.125	21.683
1719A	115.474722	35.2375	2.5	62.5	18.477
1720A	115.455	35.27	2.125	42	21.216
1721A	113.3819	40.1097	1.375	29.125	24.495
1722A	113.2858	40.0958	0.625	11.625	26.757
1723A	113.2994	40.0758	0.875	21.5	18.034
1724A	113.3444	40.0917	1.625	36.5	17.751
1725A	113.2661	40.1269	1.375	33.75	15.220
1726A	113.2711	40.0844	1.125	25.875	22.127
1727A	113.1097	36.1542	4.625	100.5	18.944
1728A	113.0972	36.1939	2.5	51.75	18.714
1729A	113.1466	36.1961	0.625	17.625	21.938
1730A	113.0886	36.2126	3.375	77.5	18.062
1731A	113.0844444	36.1855	3.375	72.5	18.971
1732A	111.5125	36.0978	0.75	12.5	24.781
1733A	111.5531	36.0783	1.5	30.875	20.801
1734A	111.5028	36.0714	2.25	47.125	16.456
1735A	111.5169	36.0822	0.875	14.375	14.467
1736A	111.5025	36.0875	2	36.625	13.850
1737A	111.4917	36.0417	1.25	26.25	16.980
1738A	113.5753	37.8564	4.625	88	17.591
1739A	113.4922	37.8792	4.25	57.625	14.987
1740A	113.5922	37.8561	5.5	98.25	16.082
1741A	113.6292	37.8531	2.5	39.375	17.275
1742A	113.5689	37.8694	6	83.75	15.509
1743A	113.5158	37.85	3.25	59.25	21.592
1744A	118.9233	42.2814	2.25	51.875	12.061
1745A	118.9572	42.2725	3.25	64.75	15.241
1746A	118.8789	42.2556	3.5	68.625	14.676
1747A	119.2719	42.0317	0.375	5.125	12.481
1748A	123.044	41.1196	3.75	77.625	16.484
1749A	123.011	41.0931	2.375	57.125	22.840
1750A	123.0485	41.1442	3.125	66	17.587
1751A	122.9642	41.0971	3.375	70.125	20.869
1752A	122.9481	41.0833	2.625	54.625	21.332
1753A	123.0156	41.0831	3.75	87.75	19.802
1754A	123.1289	41.0228	1	10.75	5.257
1755A	123.81	41.8469	3.125	64.5	18.390
1756A	123.9169	41.8828	1.375	22.75	11.893
1757A	124.0383	41.8625	1	21	21.563
1758A	123.9	41.8594	1.125	29	21.927
1759A	124.0878	41.8864	0.875	16.125	14.026
1760A	123.7117	41.8417	2.75	42.75	16.678
1761A	123.8436	41.3283	3	71.875	17.080
1762A	123.7528	41.3369	5.625	110.875	17.763
1763A	123.7308	41.3047	8.125	141.125	14.705
1764A	123.7669	41.2864	4.875	99.25	16.573
1765A	123.7989	41.2692	3.5	69.625	18.641
1766A	123.8142	41.3472	2.625	45.625	13.120
1767A	121.0986	41.0781	1.125	27.5	18.391
1768A	121.045	40.8333	0.625	9.25	5.582
1769A	121.2008	41.1219	1	19.25	21.235
1770A	121.1178	41.1222	2.125	44.625	15.333
1771A	121.1303	41.1386	1.25	22.5	11.247
1772A	126.555	43.8875	0.5	9.625	8.473
1773A	126.5844	43.8358	0.75	17.875	17.020
1774A	126.4978	43.8228	0.625	9.875	10.398
1775A	126.5786	43.8947	2.125	40.375	13.186
1776A	126.55	43.8256	1.125	24.625	14.770
1778A	126.6772	43.7256	0.5	13.75	24.701
1779A	123.9305	47.3636	0.375	4.625	16.470
1780A	123.9305	47.3386	1.75	27.75	9.576
1781A	123.9483	47.3227	0.875	20.75	11.836
1782A	123.6261	47.203	0.75	17.125	11.254
1783A	123.945	47.2988	1	22.375	9.646
1784A	129.61	44.561	2.25	53.125	12.456
1785A	129.6115	44.5782	2.25	46.125	11.006
1786A	129.5902	44.5952	3.5	75.25	13.256
1787A	129.6459	44.6104	2.75	56.375	14.861
1788A	129.6386	44.5462	1.625	36.25	13.536
1789A	124.8354	46.0347	0.625	11.375	12.466
1790A	125.112	46.528	0.5	9	14.018
1791A	124.8847	46.3991	0.875	23.875	11.607
1792A	125.1386	46.5776	1.25	28.375	14.710
1793A	124.8648	46.6219	1	19.875	12.344
1794A	118.3528	31.3508	2.5	38.25	17.928
1795A	118.37	31.4189	1.5	17.25	22.757
1796A	118.3708	31.3178	1.25	22.875	19.166
1797A	118.4022	31.3839	1.25	21.5	14.205
1798A	118.5058	31.6861	2	40.75	18.611
1799A	118.4828	31.6411	0.625	9	24.500
1800A	118.5106	31.7506	1.625	26.25	18.449
1801A	118.48	31.6928	0.75	12.875	21.209
1802A	118.6439	31.7133	1.125	18.5	13.224
1803A	115.9872	29.6816	2.75	38.5	18.324
1804A	115.9581	29.7048	0.75	12	20.628
1805A	115.988	29.7292	1.375	23.375	16.524
1806A	116.0174	29.6535	3.75	58.375	18.653
1807A	116.0628	29.6926	1.5	27.125	15.414
1808A	115.9114	29.6039	2.25	41.375	21.491
1809A	116.0726	29.7534	2.875	51.375	15.054
1810A	115.9936	29.5867	1.125	16.625	20.791
1811A	112.3628	34.6692	2.875	57.875	14.331
1812A	112.3939	34.6511	2.125	43.875	15.390
1813A	112.4333	34.67	0.75	10.125	18.447
1814A	112.4664	34.6869	2.125	39.875	18.627
1815A	112.4831	34.6869	1.125	24.125	15.676
1816A	112.3844	34.6231	2.375	41.75	16.362
1817A	112.4275	34.6258	3.625	64.875	14.877
1818A	114.483	36.061	1.5	33.5	17.976
1819A	114.32	36.086	1.625	40.375	20.513
1820A	114.358	36.087	2.125	46	18.100
1821A	114.3931	36.0883	0.75	13.25	16.816
1822A	114.286	36.11	1.375	29.625	16.633
1823A	114.3406	34.8022	0.75	11.375	17.769
1824A	114.3389	34.7781	1.5	31.25	14.337
1825A	114.3733	34.7975	1.375	24.25	20.628
1826A	114.2886	34.7967	0.875	21.25	17.977
1827A	113.261	35.235	1.875	42	20.571
1828A	113.227	35.213	3.5	69.375	19.617
1829A	113.2464	35.1764	2.75	52.5	24.596
1830A	113.1992	35.259	3.375	67.125	16.883
1831A	113.3064	33.7214	1.125	22.25	36.061
1832A	113.322	33.721	2.375	43.25	23.520
1833A	113.292	33.739	1.75	33.5	21.904
1834A	113.182	33.737	2.875	51.375	17.065
1835A	111.1928	34.7772	1.625	22.625	28.991
1836A	111.158	34.794	2	31.25	10.895
1838A	111.1489	34.7997	2.125	45.625	14.386
1839A	111.3009	30.7157	2.125	38.75	13.600
1840A	111.2992	30.698	3.375	67	15.081
1841A	111.3549	30.6463	2.875	47.625	14.312
1842A	111.268	30.696	4.375	69.125	14.044
1843A	111.3296	30.7819	2.75	62.125	15.188
1844A	112.2551	30.3175	2.25	41.125	22.914
1845A	112.2068	30.3515	1.375	28.25	19.443
1846A	112.2887	30.3055	1.375	21.125	18.118
1847A	113.1094	29.3578	2.125	45.875	19.711
1848A	113.1493	29.4251	3.125	51.875	19.311
1849A	113.1772	29.3678	3.75	69.125	20.278
1850A	113.2621	29.4758	4.375	83.375	21.474
1851A	112.9943	29.4402	2.25	38.875	15.239
1852A	113.2117	29.355	2.375	39.875	17.170
1853A	111.7044	29.0244	1.625	32.75	29.836
1854A	111.6975	28.9703	3.125	64.25	17.430
1855A	111.6753	29.0239	0.5	5.125	13.019
1856A	111.6794	29.0381	0.75	12.75	11.985
1857A	111.7158	29.1456	1.25	20.625	20.110
1858A	110.48	29.1389	2.25	47.875	16.391
1859A	110.4697	29.1242	3	67.75	14.788
1860A	110.5594	29.3547	4.375	61.5	11.854
1861A	110.4417	29.315	3.125	82.75	21.750
1862A	110.4144	25.3167	1	24.875	15.557
1863A	110.2819	25.2697	2.5	48.625	16.762
1864A	110.3089	25.2708	3.375	54.625	14.248
1865A	110.2869	25.2178	2.25	48.875	15.026
1866A	109.2256	21.5958	1.875	39.875	15.249
1867A	109.1436	21.4086	3.875	85.25	21.774
1868A	109.0981	21.4661	5.625	128.875	19.059
1869A	109.1778	21.5233	3	57.625	16.561
1870A	109.4883	24.3898	1.5	21.625	14.596
1871A	109.4108	24.3304	5.125	90.25	21.606
1872A	109.3886	24.3406	4.625	94.875	19.712
1873A	109.4221	24.299	4	72.375	21.372
1874A	109.3957	24.3663	4.125	61.5	22.349
1875A	109.4839	24.3158	2.75	54.75	21.862
1876A	109.5078	18.2489	2.25	39.125	16.189
1877A	109.4964	18.2681	1.375	31.75	10.897
1878A	104.7778	31.4747	1	18.5	14.887
1879A	104.7536	31.4539	3.125	56	15.463
1880A	104.6717	31.4656	2.125	39.625	14.452
1881A	104.7283	31.5072	4.875	86	14.933
1882A	104.5969	28.8194	3	44.125	14.396
1883A	104.6225	28.76611	2	35.25	17.247
1884A	104.6061	28.7867	2.5	49.25	15.070
1885A	104.6417	28.76389	1.75	23.375	22.734
1886A	104.5761	28.71583	1.75	35.125	17.458
1887A	104.6789	28.7989	2	36.875	16.856
1888A	101.68912	26.57098	6.875	135.875	13.854
1889A	101.5769	26.5928	15.875	345.125	15.581
1890A	101.7169	26.585	6.5	115.375	14.154
1891A	101.7453	26.5017	3.75	67.25	11.313
1893A	105.4306	28.9583	2.875	41.5	19.386
1894A	105.4436	28.9026	3.125	50.875	17.179
1895A	105.4322	28.8558	4.625	64.125	22.683
1896A	105.4322	28.8833	3.75	55	19.886
1897A	104.7547	29.3628	1.625	25.5	23.948
1898A	104.7214	29.3586	0.875	9.75	28.613
1899A	104.7747	29.3564	1.125	19.5	20.378
1900A	104.7692	29.3411	2	43.5	17.920
1901A	104.4219	31.1208	3.625	71.5	16.453
1902A	104.3883	31.1333	3.875	64.25	16.333
1903A	104.4053	31.1167	3.375	58.75	17.622
1904A	104.3539	31.1108	4.5	83.25	17.097
1905A	106.056	30.8064	3.125	74.75	17.118
1906A	106.0789	30.8023	1.875	29.875	18.088
1907A	106.1031	30.8217	1.75	24.125	16.119
1908A	106.1064	30.7856	2.125	31.75	18.229
1909A	106.0642	30.7636	2.875	52.5	18.756
1910A	106.1087	30.8388	2.875	52.625	13.480
1911A	106.9222	27.6869	8.375	153.125	17.741
1912A	106.9242	27.7019	7.375	175.75	19.052
1913A	106.8906	27.6486	5.375	115.75	21.646
1914A	106.9231	27.6506	3.25	55.875	20.927
1915A	106.9178	27.72	7.5	128	18.619
1916A	103.7897	25.5035	6.125	145.125	15.947
1917A	103.8	25.5364	4.375	98.25	15.047
1918A	108.7197	34.3956	1.5	26.25	19.427
1919A	108.6761	34.3181	1.875	33.375	13.656
1920A	108.7233	34.3617	3	60.125	14.212
1921A	108.7369	34.3164	1.125	20	19.377
1922A	109.0656	35.0994	4.875	90.375	11.746
1923A	109.0697	35.0697	13.125	204.25	17.024
1924A	108.9344	34.9058	1.75	41.75	12.696
1925A	108.9589	34.8731	1.375	30.125	15.433
1926A	109.4131	36.6275	4	58.75	12.067
1927A	109.4761	36.6028	2.5	43.625	18.660
1928A	109.4824	36.5767	4	59.125	15.590
1929A	109.5056	36.6106	5.875	102.375	15.246
1930A	107.1586	34.3708	2.875	66.375	9.645
1931A	107.0708	34.3017	2.625	46.875	12.042
1932A	107.1906	34.3672	4.125	72	11.681
1933A	107.1431	34.3547	4.375	71.375	11.427
1934A	107.1186	34.3739	6.25	108.375	12.451
1935A	107.3906	34.3528	0.75	15.25	15.794
1936A	107.2058	34.3497	3	51.125	15.358
1937A	107.2386	34.3622	6.875	117.25	13.055
1938A	109.5293	34.5101	1.125	17.875	8.710
1939A	109.5049	34.5004	2.375	40.375	12.791
1940A	109.4636	34.493	1.125	17.625	12.035
1941A	109.4266	34.5021	2.75	41.25	9.165
1942A	102.1878	38.5247	1.5	38.375	10.131
1943A	102.1725	38.5339	3.75	87.875	15.281
1944A	102.1708	38.5061	3.125	81	11.698
1945A	98.2908	39.7711	2.125	47.375	13.156
1947A	106.3394	38.817	1.25	20.875	11.870
1948A	106.3717	39.0153	5.875	135.5	15.131
1949A	106.7704	39.2282	2.5	50.25	10.971
1950A	106.7096	39.1292	1.625	32.25	12.705
1951A	84.8861	45.6033	5.75	142.25	13.360
1952A	84.8897	45.5828	3.75	90.25	13.907
1953A	85.1186	45.6886	2.125	52	13.816
1954A	84.8983	44.3336	5.25	100.625	13.118
1955A	85.6931	46.0872	2.875	57.25	9.052
1956A	86.1461	41.7511	3.125	69.375	12.652
1957A	86.2022	41.7192	2.875	62.25	18.784
1958A	86.2381	41.7128	1	18.125	9.966
1959A	118.746	36.881	0.75	16.875	18.294
1960A	118.78	36.864	0.625	10.75	15.470
1961A	117.541	36.71	2.25	43.875	25.072
1962A	117.541	36.71	1.25	26.5	26.653
1963A	120.61	36.44	1.25	33.125	14.417
1964A	120.47	36.39	1.25	29.75	18.735
1965A	120.005	35.878	1.75	32.375	20.892
1966A	120.039	35.872	2	45.375	17.227
1967A	120.008	36.283	1.125	17.125	15.321
1968A	120.014	36.253	0.75	14.375	16.569
1969A	120.537	36.865	0.75	16.875	16.979
1970A	120.515	36.885	1.75	44.75	18.168
1971A	119.952	36.792	0.75	11.75	11.786
1972A	119.976	36.799	0.875	22.25	16.271
1973A	120.747	37.825	1.625	35.625	22.024
1974A	120.773	37.809	1.25	24.5	17.169
1975A	120.399	37.374	1.75	32.125	17.991
1976A	120.394	37.364	1	16.125	32.193
1977A	119.941	37.177	0.875	19.25	24.146
1978A	119.959	37.18	1.375	36.125	20.142
1979A	122.471	37.154	1.125	28.375	13.221
1980A	122.41	37.161	1	25.25	12.622
1981A	122.038	37.197	1.125	28.25	20.682
1982A	122.019	37.187	1.875	42.5	18.181
1983A	121.531	36.913	1.625	35.625	16.547
1984A	121.544	36.907	2.125	47.75	17.306
1985A	120.636	31.155	0.5	6.125	12.402
1986A	120.635	31.17	1	19.375	22.102
1987A	120.658	31.172	0.75	14.75	15.361
1988A	120.953	31.388	2.5	43.5	19.920
1989A	120.999	31.381	1.25	19	13.891
1990A	120.758	31.67	0.375	7.5	16.921
1991A	120.721	31.671	0.875	9.875	12.318
1992A	120.734	31.656	0.625	10.375	27.015
1993A	120.526	31.874	0.875	21.25	19.035
1994A	120.55	31.882	1.25	25.75	24.072
1995A	121.115	31.453	1.625	24.625	14.229
1996A	121.14	31.422	1.625	20.25	14.636
1997A	119.146	31.955	1.25	17.125	17.203
1998A	119.18	31.955	1.25	20.375	30.030
1999A	120.268	31.92	1	14.875	17.377
2000A	120.237	31.909	2	33.25	15.095
2001A	120.302	31.92	1.5	28.375	17.130
2002A	119.818	31.354	1.375	28	27.946
2003A	119.794	31.371	1.625	28.875	25.794
2004A	119.579	31.751	2.75	48.625	16.161
2005A	119.579	31.737	1.25	24.25	26.846
2006A	119.46	31.4	2.375	48.875	20.422
2007A	119.438	31.317	1.75	27.375	16.958
2008A	121.173	31.896	1	17.375	15.095
2009A	121.1518	31.89708	0.375	4.125	11.391
2010A	119.7183	30.2366	1.25	19.5	15.009
2011A	119.6942	30.2311	1.375	24.5	13.240
2012A	119.954	30.054	1.125	18.125	7.730
2013A	119.946	30.049	3	51	14.504
2014A	120.091	29.305	3.625	62.5	19.221
2015A	120.04	29.334	1.75	24.625	16.881
2016A	120.251	29.719	0.5	9.5	14.418
2017A	120.209	29.732	1.125	15.875	24.684
2018A	121.989	39.625	1.125	27.75	17.419
2019A	122.011	39.617	1.25	26.75	12.577
2031A	113.1817	27.9958	1.875	41.625	19.524
2054A	114.1044	32.1078	2.75	45.125	18.297
2064A	114.0122	32.1403	2.125	42.875	12.414
2065A	114.0681	32.1342	3.875	69.125	16.920
2066A	114.0614	32.1383	2.5	44.875	16.465
2067A	114.6613	33.6128	1.375	22.375	16.534
2068A	114.6758	33.6347	0.625	9.5	23.316
2069A	114.6546	33.5979	2.5	58.875	14.542
2070A	114.6369	33.6406	1.875	37.625	22.525
2073A	117.7206	24.5086	0.875	16.125	17.805
2074A	117.6569	24.5157	0.625	7.75	18.583
2075A	117.6336	24.4674	0.5	10.375	18.201
2160A	112.85	35.5051	4.125	97.25	18.727
2161A	112.835	35.4934	5.25	117.625	19.730
2162A	112.8564	35.4883	4.625	99.125	21.468
2163A	112.8664	35.4894	6	137.25	21.707
2164A	112.8252	35.4813	4	87.125	16.969
2165A	112.8453	35.546	2.5	59.375	24.748
2166A	112.44	39.3514	2.5	57	13.764
2167A	112.4549	39.3606	1.625	35.125	15.487
2168A	112.4254	39.3179	3.75	86.125	19.624
2169A	112.4078	39.3265	5.5	120.25	14.574
2170A	112.4279	39.3673	4	77.625	15.368
2171A	112.7549	37.7019	1.375	32.125	17.994
2173A	112.7306	37.7111	2.875	58.375	17.178
2174A	112.7105	37.7087	1.375	29.375	13.486
2175A	110.9956	35.0147	3.75	82.625	15.503
2176A	111.0233	35.0611	1.875	38.625	18.883
2178A	110.9678	35.0308	1.875	46	24.364
2179A	111.0414	35.1147	1.75	41.375	15.361
2180A	112.7356	38.4186	0.375	7.375	12.406
2181A	112.7383	38.4519	3	69.875	12.209
2182A	112.7003	38.4928	1.75	39.375	15.221
2183A	111.1406	37.5211	3.75	65.875	12.798
2185A	111.1297	37.5136	3.375	54.25	14.027
2186A	106.8219	39.6719	2.875	66.25	13.529
2187A	106.8089	39.6969	2.625	52.625	10.971
2188A	106.7931	39.6572	2.25	55.25	13.152
2189A	122.2603	43.6267	0.375	7.25	11.668
2190A	122.3039	43.6156	0.5	12	16.836
2191A	122.2532	43.6801	0.625	6.125	9.265
2192A	119.7594	49.2261	1.125	25.875	10.278
2194A	107.5936	40.916	0.375	7.75	18.129
2195A	107.4211	40.7608	0.25	6.875	10.313
2196A	107.3715	40.7378	0.875	18.375	11.364
2197A	113.1306	40.9923	2.25	43.125	10.876
2198A	113.0974	41.038	0.75	18	11.424
2199A	122.062	46.0872	0.625	10.625	10.595
2200A	122.0506	46.0703	1.375	22.25	15.152
2201A	121.9462	46.0756	1	19.5	7.160
2202A	116.1042	43.9317	0.375	7.875	14.151
2203A	116.0781	43.9311	0.625	8.125	10.681
2204A	105.6775	38.8343	2.625	67.125	11.201
2205A	105.6975	38.843	1.75	38.5	7.653
2206A	105.724	38.8516	1.75	31.875	8.190
2207A	121.6178	41.9967	0.5	9.25	11.880
2208A	121.6561	42.0186	1.125	21.125	11.739
2209A	121.6972	42.0503	0.625	12.5	12.844
2210A	121.6722	42.0228	0.625	15.625	10.627
2211A	121.6592	42.0486	0.5	8.625	10.651
2212A	123.2	41.1953	3.5	80.75	14.434
2213A	123.15	41.2553	2	38.25	13.615
2214A	123.1761	41.2736	2.25	50.5	17.412
2215A	123.1417	41.2894	2.125	47.625	17.156
2216A	123.8139	42.3022	1.125	16.125	20.594
2217A	123.8831	42.2953	1.875	26.125	16.861
2218A	123.8489	42.2864	1.5	21.125	19.446
2219A	123.7153	42.2217	1.25	17	14.574
2220A	120.4439	41.5931	2.25	44.25	12.054
2221A	120.4486	41.5672	1.625	40.625	14.235
2222A	120.4247	41.5647	3.125	68.5	12.074
2223A	120.3939	41.615	3.25	68.625	8.598
2224A	124.3419	43.1747	0.75	14.625	13.095
2225A	124.3711	43.1594	0.875	18.375	12.385
2226A	124.3897	43.1847	1.25	17.25	12.850
2227A	125.1358	42.8947	4.375	91.625	18.077
2228A	125.1567	42.8953	2.875	59	16.471
2229A	125.9361	41.7156	10.25	234.75	20.778
2230A	125.9486	41.7381	8.125	176.625	18.064
2231A	126.4047	41.9206	4.375	97.25	21.068
2232A	126.4078	41.9419	8.75	197.25	17.500
2233A	124.8292	45.0878	0.875	16.375	14.480
2234A	124.8528	45.1642	0.25	4.5	14.186
2235A	122.8444	45.6289	1.25	27.875	13.047
2236A	122.8211	45.6175	0.875	10.625	13.531
2237A	129.4892	42.8939	4	89	11.125
2238A	129.5042	42.9061	4.625	100.75	11.760
2239A	129.3675	42.8775	1.625	36.75	10.534
2240A	130.962	45.2924	1.625	32.375	10.649
2241A	130.9817	45.305	1.25	22.25	12.075
2242A	131.0103	45.2948	1.5	39.75	8.457
2243A	130.9298	45.2978	1.625	37.375	13.930
2244A	130.2659	47.3349	1	19.75	11.108
2245A	130.261	47.2753	1.5	31.375	9.466
2246A	130.3172	47.3489	2.25	59	11.269
2247A	130.1097	47.3382	0.625	4.25	16.921
2248A	131.1638	46.6572	1.5	33	17.156
2249A	131.1651	46.619	2.25	35.5	10.400
2250A	131.1516	46.6462	1.875	30.125	14.329
2251A	131.1572	46.5888	0.5	6.125	8.838
2252A	128.8736	47.7222	5.375	95.125	12.596
2253A	128.9094	47.7317	5.5	93.75	12.807
2254A	129.4942	48.4658	0.5	4.25	10.966
2255A	130.2719	46.8025	1.25	30.875	10.253
2256A	130.3961	46.8267	0.75	19.625	10.277
2257A	130.3258	46.7975	2	42.125	11.709
2258A	130.3648	46.8032	0.625	9.75	7.886
2259A	130.3794	46.7588	1.125	23.25	8.411
2260A	131.0032	45.7677	1.75	33.5	14.590
2261A	130.8625	45.8194	2.25	40.625	14.131
2262A	130.9467	45.8309	0.375	2.25	10.341
2263A	127.4961	50.2486	1	21.75	11.237
2264A	127.5044	50.2391	1.125	32.75	12.858
2265A	127.4143	50.2538	1.5	34.875	9.541
2266A	126.9934	46.6384	0.625	14	14.120
2267A	126.9636	46.6527	1.125	15	9.746
2268A	124.1186	50.4269	1.5	36.5	10.631
2269A	124.1303	50.4217	0.375	5	11.213
2270A	117.3961	32.939	2.375	39.125	20.386
2271A	117.3575	32.9444	1.375	27.75	19.926
2272A	117.3086	32.935	0.5	6.25	19.745
2273A	117.4186	32.8913	1.75	33.125	27.653
2274A	117.3536	32.9673	2.375	49.75	19.381
2275A	117.3065	32.8985	1.125	20.125	27.125
2277A	116.8028	32.7639	3.5	71.125	23.697
2278A	117.0083	32.645	2.5	48.625	20.693
2279A	116.8556	32.6028	1.5	22.25	19.081
2280A	116.8306	32.6319	2	37.375	22.272
2281A	116.7039	32.625	0.875	18.375	16.807
2282A	116.8008	33.975	2.75	55.625	19.841
2283A	116.8067	33.8997	1.75	30.875	22.943
2284A	116.7844	33.9461	3.125	66.75	22.495
2285A	117.8178	30.9414	2.25	38.375	18.642
2286A	117.8078	30.9222	3.375	54.875	19.315
2287A	117.7806	30.9414	2.375	36.25	21.527
2288A	117.7442	30.8811	1.75	30.625	20.534
2289A	117.8561	30.9219	2.75	41.875	17.644
2290A	117.8472	30.9697	2.375	33.5	18.469
2291A	117.0549	30.5103	0.875	10.375	13.875
2292A	117.0331111	30.51197222	1.125	21.375	21.123
2293A	117.0486	30.5489	1.375	20.25	19.265
2294A	116.9894	30.6145	1.5	28.375	16.939
2295A	118.3057	29.7128	2.125	43.625	16.777
2296A	118.3236	29.7207	0.75	11.375	14.691
2297A	118.1371	30.2756	1.375	29.25	15.418
2298A	118.3094	32.3153	2.125	29.75	16.576
2299A	118.3244	32.2786	1.75	29.25	19.367
2300A	118.3158	32.3061	1.125	14.5	13.132
2301A	115.8275	32.8928	0.75	11.5	17.168
2303A	115.8556	32.8603	2.125	36.375	25.876
2304A	116.9765	33.6481	0.625	11.75	22.859
2305A	116.9677	33.6284	1	21.25	20.947
2306A	116.989	33.63063889	0.75	13.125	19.969
2307A	116.508	31.7371	1.125	19.5	17.108
2308A	116.478	31.7618	1.375	21.75	18.928
2309A	116.5068	31.7797	3.375	60.125	18.590
2310A	116.5661	31.7712	1	15.125	12.094
2311A	115.8067	33.8399	0.625	14.125	23.732
2312A	115.7831	33.8561	1.625	26.375	32.902
2313A	117.4808	30.6414	0.5	9.75	20.911
2314A	117.4697	30.6617	1.75	30.625	16.461
2315A	117.4974	30.6539	1.375	23.125	17.391
2316A	118.7581	30.9447	1	15.625	24.033
2317A	118.7386	30.9742	1.375	16.375	12.029
2318A	118.7175	30.9431	0.875	12.75	8.811
2319A	119.0156	25.442	2.375	45.5	19.526
2320A	119.0018	25.4552	1.125	23.875	16.605
2321A	119.1117	25.4556	0.5	12	22.629
2322A	119.1015	25.3214	1.125	17.5	19.358
2323A	118.981	25.4792	1	12.5	14.885
2324A	117.6211	26.2625	2.75	39.625	17.761
2325A	117.6353	26.2708	3.5	55.625	16.579
2326A	117.6028	26.2378	5.5	88.875	18.428
2327A	117.7275	26.3108	2.25	34.5	15.560
2331A	118.0966	26.6761	0.75	10.5	6.958
2332A	118.1694	26.6383	3.75	77.5	20.588
2333A	118.1819	26.6514	4	68.5	20.910
2334A	118.1756	26.6272	5.375	100.375	17.252
2335A	117.0181	25.1174	3.125	50.125	13.444
2336A	117.0216	25.1035	4.75	91.25	20.840
2337A	117.0256	25.0661	6.25	113	19.074
2338A	117.0151	25.0311	3.875	80	19.406
2339A	119.5001	26.6946	0.625	7.75	14.829
2340A	119.5202	26.6607	1.625	30.125	15.944
2341A	119.5392	26.6611	0.875	17.625	20.506
2342A	117.3097	29.3864	1.125	19.5	13.955
2343A	117.2111	29.2958	3.875	63	15.762
2344A	117.1983	29.2786	3.25	56.75	18.556
2345A	117.1558	29.2647	2.5	41.125	22.033
2346A	117.2461	29.2956	3.625	54.75	19.598
2347A	114.0944	27.4948	2.75	46.75	15.408
2348A	113.8381	27.6428	5.25	93	23.511
2349A	113.8447	27.6231	5.375	105.375	29.961
2350A	113.8686	27.6442	2.75	51.625	20.854
2351A	113.865	27.6178	6.375	115.125	20.265
2352A	115.0586	27.7758	3.75	73.375	15.494
2353A	114.9831	27.8344	4.25	67.875	18.876
2354A	114.9289	27.8328	4.25	65.25	18.739
2355A	114.9314	27.8036	6.75	107.5	18.266
2356A	114.9119	27.8042	3.625	47.125	16.210
2357A	116.9622	28.095	2.625	34.375	13.064
2358A	117.0564	28.2642	3	55.625	19.215
2359A	117.0281	28.2403	2	33.875	18.681
2360A	117.0222	28.2264	2.375	49.5	22.166
2361A	116.9983	28.2169	3.75	67.5	21.630
2362A	114.9064	25.9118	1.625	25.25	17.882
2363A	114.9367	25.8664	2.25	47.125	18.382
2364A	114.9461	25.8481	3.875	66.375	21.691
2365A	114.9322	25.8333	3.625	60.75	24.824
2366A	114.8905	25.8471	1.875	39.125	22.796
2367A	114.9817	27.0658	3.25	48.625	16.019
2368A	114.9739	27.11	2.875	44	18.259
2369A	114.99	27.1311	2.375	40.875	27.831
2370A	115.0075	27.0983	1.5	27.875	17.907
2371A	114.3442	27.8036	2.5	42.125	19.406
2372A	114.3806	27.8014	1.75	29.625	19.898
2373A	114.3953	27.7842	3.125	61.875	17.889
2374A	114.3703	27.7914	3.375	67	17.310
2375A	114.4011	27.8072	5.5	110	19.382
2376A	116.2239	28.0797	0.5	6.375	13.241
2377A	116.3553	27.9883	2.375	38.375	14.980
2378A	116.3598	27.9639	2.375	44	23.056
2379A	116.3574	28.0005	1.5	25	16.842
2380A	116.385	27.9647	1.875	36.375	15.692
2381A	118.0058	28.4569	0.875	13.375	18.199
2382A	117.973	28.4459	2.125	38.5	21.196
2383A	117.9511	28.4622	1.75	26.625	21.131
2384A	117.9033	28.4303	0.375	6.25	25.264
2385A	114.17	35.9019	1.625	34	21.218
2386A	114.2956	35.7511	2	37.75	20.049
2387A	114.2878	35.7306	1.875	36.125	18.562
2388A	113.926	35.279	1	20.875	31.768
2389A	113.836	35.31	1.875	39.25	21.770
2390A	113.884	35.272	2.875	63.5	24.522
2391A	113.883	35.303	1.625	33.375	24.488
2392A	115.031	35.763	2.375	52.5	15.638
2393A	114.9906	35.767	0.75	14.875	20.055
2394A	115.0628	35.7672	1.625	39.625	20.732
2395A	115.0772	35.767	1	23.875	22.962
2396A	113.8331	34.0117	1.375	29.5	21.459
2397A	113.8208	34.0314	0.875	22.25	29.420
2398A	113.7906	33.9953	1.375	26	17.064
2399A	114.056	33.567	2.5	49.875	21.520
2400A	114.005	33.568	1.5	28.75	16.460
2401A	114.014	33.581	2.25	40.125	17.682
2402A	114.0322	33.5653	2.5	47.25	24.750
2403A	112.5192	32.9917	1.5	33.25	26.123
2404A	112.5224	33.0122	1	27.875	22.044
2405A	112.5003	32.9735	2.375	49.125	26.250
2406A	112.5573	33.027	1.875	37	16.332
2407A	112.55	32.9683	1	22	22.971
2408A	115.6697	34.4286	1.375	27.75	19.236
2409A	115.6558	34.429	2	35.25	26.321
2410A	115.6386	34.407	1.375	19.5	18.443
2411A	115.6578	34.402	1.125	24.625	24.242
2420A	114.018	32.965	2.375	44.75	23.333
2421A	114.0131	33.0069	3.375	66.75	26.326
2422A	113.996	32.996	2.125	49.375	23.221
2423A	115.0625	30.2352	5.125	98.125	25.025
2424A	115.0767	30.2028	8.875	163.75	21.752
2425A	114.9551	30.1765	1.5	31.875	27.143
2426A	114.8949	30.2043	3.625	79.5	22.239
2427A	115.0264	30.2099	6.625	126.5	20.427
2428A	111.0419	32.395	0.5	7.5	12.994
2429A	110.78	32.6494	2.625	47.625	17.320
2430A	110.7258	32.6389	2.875	61.25	18.703
2431A	110.8839	32.5714	2.125	31.75	8.367
2432A	112.155	32.0197	2.875	55.75	19.196
2433A	112.1392	32.0564	2.375	38.75	15.338
2434A	112.1825	32.1142	2.125	39.25	15.555
2435A	112.2106	32.0903	2.5	47.25	15.945
2436A	114.8878	30.3944	3.375	53.625	17.581
2437A	114.8989	30.3714	3.625	69.125	16.836
2438A	114.8131	30.4133	3.5	55.25	20.239
2439A	112.2014	31.0483	2	37.625	16.586
2440A	112.1969	30.9892	2.5	58.25	18.732
2441A	112.2211	31.0386	2	36.5	19.554
2442A	112.1931	31.0375	2.5	47.375	19.528
2443A	113.9153	30.9285	1.125	15.75	29.018
2444A	113.942	30.9075	2.25	39.75	19.375
2445A	114.8857	30.4522	1.125	29.625	20.435
2446A	114.9028	30.4742	2.5	47.625	19.044
2447A	114.3036	29.8181	2.875	63.75	18.410
2448A	114.3231	29.8211	2.75	57.75	19.338
2449A	114.2894	29.8539	3.5	75	19.197
2450A	114.3372	29.8686	1.875	30.25	21.238
2451A	113.3583	31.7275	3.875	78.25	18.811
2452A	113.3833	31.6908	5.375	110.5	21.012
2453A	113.3983	31.7308	3	52.75	22.948
2454A	109.5039	30.2989	1.75	26.625	17.756
2455A	109.4689	30.2819	2.875	47.5	20.892
2456A	112.5328	26.9089	3.75	72.375	18.306
2457A	112.6194	26.9258	1.875	36.5	15.775
2458A	112.6211	26.8956	3.625	70.875	17.803
2459A	112.6197	26.8733	2.625	52	23.482
2460A	112.6006	26.8919	3.125	48.5	23.687
2461A	112.5664	26.9056	4.5	74.25	16.939
2462A	111.5239	27.3033	2.625	52.375	19.242
2463A	111.4733	27.2317	6.5	120.375	19.775
2464A	111.4908	27.2582	3.625	68.5	18.390
2465A	111.4503	27.2537	4.875	95.625	15.998
2466A	111.4328	27.2272	3.375	73	17.912
2467A	112.4067	28.6428	1.5	32.875	18.810
2468A	112.3458	28.5808	6	112.75	16.948
2469A	112.3439	28.56	3.375	68.375	17.264
2470A	112.3347	28.6047	3.5	73.625	18.861
2471A	112.3744	28.5819	3.25	65.25	17.432
2472A	113.0073	25.9061	2.75	54.625	20.486
2473A	113.0116	25.8226	6.625	126.375	19.786
2474A	113.0119	25.8179	9.625	187.125	23.080
2475A	113.0383	25.8071	6.125	128.625	20.312
2476A	113.0348	25.7759	7.5	154.375	20.364
2477A	111.6217	26.2081	2.25	38.5	18.009
2478A	111.6156	26.4214	6.375	114.625	24.316
2479A	111.6236	26.2331	3.125	69.5	19.752
2480A	111.5992	26.4364	1.25	22	23.779
2481A	111.5989	26.4519	3.75	81.875	22.674
2482A	109.9333	27.5733	7.25	168.75	18.878
2483A	109.9453	27.5444	6.5	115.875	16.310
2484A	109.9792	27.5342	5.375	94	15.596
2485A	109.9972	27.5578	5.125	80.5	15.133
2486A	110.0394	27.583	1.625	29.625	16.877
2487A	111.9975	27.725	1.375	11.125	16.249
2488A	111.9975	27.725	14	257.625	20.965
2489A	112.0194	27.7314	7.125	141	21.885
2490A	111.9561	27.7569	6.375	88.25	16.162
2491A	111.9892	27.7044	6.875	119	21.178
2492A	109.6414	28.2558	3.375	39.875	15.814
2493A	109.7325	28.3169	8.75	124.75	16.774
2494A	109.6958	28.2675	6.75	86.625	17.912
2495A	111.2897	23.4792	1	12.875	22.356
2496A	111.3178	23.475	2	32.125	23.231
2497A	111.2353	23.415	2	27.125	21.877
2498A	111.26	23.4794	1	17.625	18.300
2499A	108.3411	21.6158	3	55.25	13.094
2500A	108.3511	21.7631	3.625	67	15.224
2501A	108.3506	21.6414	3.125	61.25	14.437
2502A	108.6236	21.9667	2.375	46.375	21.434
2503A	108.6553	21.9508	1.125	21.625	17.715
2504A	108.5989	21.7431	1.375	23	15.386
2505A	109.5681	23.1478	3.25	55.75	22.361
2506A	109.6042	23.0672	4.625	83.75	19.091
2507A	109.6014	23.0944	3.75	63.875	19.822
2508A	109.5683	23.1036	4.375	77.125	14.480
2509A	110.1106	22.7019	1.625	29.25	23.115
2510A	110.1675	22.6411	1.875	27.5	20.329
2511A	110.1433	22.6164	1.75	42.25	26.345
2512A	106.6103	23.9011	3.25	55.875	14.452
2513A	106.6527	23.8844	3.75	63.625	14.718
2514A	111.5269	24.4175	1.875	37.375	18.635
2515A	111.5622	24.4072	1.75	37.875	21.553
2516A	108.2134	24.7121	2.25	42.375	21.515
2517A	108.054	24.6928	4.375	84.875	18.056
2518A	108.1009	24.6967	3.375	53.625	21.442
2519A	109.2131	23.7208	3.125	53	20.862
2520A	109.2317	23.7369	2.125	30.875	24.023
2521A	107.3476	22.4137	2.625	53.875	14.446
2522A	107.3701	22.3708	2.25	46.125	18.240
2523A	105.8945	32.4535	5.25	112	12.668
2524A	105.8242	32.4429	4.375	68.5	14.084
2525A	105.8153	32.4246	3.5	58.5	13.875
2526A	105.8624	32.4285	4.25	80.625	15.929
2527A	105.7519	30.5797	3.75	60	17.666
2528A	105.68	30.6133	2.125	38.125	18.476
2529A	105.8161	30.6347	1.625	29.25	20.179
2530A	105.5956	30.475	2.25	31.375	19.211
2531A	105.0331	29.5953	2.125	49.375	20.938
2532A	105.0717	29.5947	3.875	82.25	20.880
2533A	105.0653	29.5817	3.75	67	22.293
2534A	105.0406	29.5822	3.25	70.125	18.473
2535A	103.7705	29.5467	5	104.875	21.395
2536A	103.7627	29.5844	5.5	96.75	17.459
2537A	103.7506	29.6007	5.625	106.25	18.762
2538A	103.757	29.5634	5.375	108.75	17.972
2539A	103.8986	30.0506	3.375	62.5	15.174
2540A	103.8416	30.0874	4.625	75.75	17.446
2541A	103.8495	30.0691	2.5	42.625	20.782
2542A	103.8341	30.062	3.5	55.375	15.388
2543A	106.631	30.518	2.5	43.5	20.417
2544A	106.6303	30.4576	4.125	75.25	18.442
2545A	106.6271	30.4663	5	84.5	18.115
2546A	106.6406	30.4844	1.25	30.25	26.736
2547A	106.6388	30.4551	2.875	50.5	19.553
2548A	107.5272	31.2797	2.5	32.625	12.735
2549A	107.525	31.215	1.25	17.875	12.437
2550A	107.4967	31.2108	2.625	43.625	15.240
2551A	107.5069	31.1956	2.625	45.75	14.580
2552A	107.4611	31.2058	1.875	30.125	12.127
2553A	103.009	30.0125	1.625	26.625	11.748
2554A	103.0013	29.9899	1.625	27.125	13.926
2555A	103.0109	29.9834	1.375	20	10.389
2556A	103.0001	29.9816	1.125	17.125	15.631
2557A	106.7583	31.8475	1.375	34.5	14.847
2558A	106.7389	31.8711	2.5	47.125	11.209
2559A	106.7594	31.8531	4.25	58.375	10.980
2560A	106.7608	31.8456	1.125	16.875	19.596
2561A	104.6617	30.1366	3	59.375	18.816
2562A	104.6356	30.1506	3.75	71.125	17.161
2563A	104.6289	30.1377	4.125	63.875	17.940
2564A	104.6469	30.1142	4.125	65.875	17.348
2565A	104.6294	30.1259	4.25	68.125	20.210
2566A	102.1755	31.9286	1	15	8.519
2567A	102.2218	31.9025	1.875	20.625	9.071
2568A	102.2402	31.8934	0.875	14	7.312
2569A	101.9628	30.0506	0.75	12.625	8.640
2570A	101.9603	30.0475	2.375	31.25	8.852
2571A	102.3419	27.8094	1.375	23.875	4.513
2572A	102.2714	27.8408	1	18.875	8.138
2573A	102.2625	27.8978	0.875	13.875	7.506
2574A	102.2689	27.8847	1.375	28.375	9.565
2575A	102.2311	27.8953	2.5	47.875	13.204
2576A	104.8	26.5892	2.75	47.125	12.694
2577A	104.83	26.5917	8.125	175.375	17.215
2578A	104.89	26.5939	4.375	96.25	14.136
2579A	104.8475	26.5894	4.5	91.875	12.637
2580A	104.9544	26.5506	5.375	127.625	16.694
2581A	105.9556	26.2611	1.375	33.375	14.740
2582A	105.9278	26.255	1.5	40	15.722
2583A	105.9394	26.2358	2	61.375	17.221
2584A	105.8853	26.2392	1.875	44.75	15.336
2585A	109.1916	27.7297	2.25	43	16.090
2586A	109.1794	27.7231	1.5	23.625	20.063
2587A	105.2864	27.3125	10.375	209.125	19.741
2588A	105.31	27.2944	9.5	199.5	20.024
2589A	104.9022	25.0925	4.875	92.875	15.577
2590A	104.8811	25.0992	8.125	164.875	17.756
2591A	107.9783	26.5747	7.5	153.5	18.286
2593A	107.5228	26.2403	3.875	65.25	20.068
2594A	99.1678	25.1081	3.125	67.25	14.783
2595A	99.1711	25.1328	3	82	11.781
2596A	103.7032	27.3392	5.125	94.625	14.572
2597A	103.7225	27.3361	4.5	107.875	15.104
2598A	100.2143	26.8576	1.375	27.125	5.939
2599A	100.2497	26.8802	2.75	61.375	11.686
2600A	100.2203	26.8906	1.75	43.375	12.288
2601A	100.98	22.7633	6.125	121.25	12.314
2602A	100.9817	22.8322	5.125	91.875	14.721
2603A	100.0869	23.8822	5.5	110.875	12.993
2604A	100.0782	23.8982	4.5	85.375	17.025
2605A	101.5482	25.0441	9.75	230.5	12.433
2606A	101.538	25.0492	14.375	317.875	12.218
2607A	103.3113	23.4626	1	15.875	13.751
2608A	103.3772	23.3993	2.75	53.5	14.695
2609A	103.386	23.4168	4.875	80.375	12.551
2610A	104.2533	23.3594	6.625	124.75	16.366
2611A	104.2319	23.3892	8.25	170.875	15.899
2612A	100.7939	22.0019	1.5	22.375	18.514
2613A	100.8017	22.0225	2.125	24.375	15.610
2614A	100.1542	25.7054	1.375	19.375	19.583
2615A	100.2171	25.5811	1.25	24.75	9.444
2616A	98.5842	24.428	1.25	18.625	14.650
2617A	98.578	24.441	2.25	40.625	15.743
2618A	98.8601	25.8567	1.25	33.875	17.460
2619A	98.8546	25.8417	1.875	35.25	15.884
2620A	99.7064	27.8136	0.375	9	6.232
2621A	99.7056	27.8317	4.125	87.875	8.978
2622A	97.1804	31.1278	2.125	43.125	12.387
2623A	97.1809	31.1254	2.375	29.875	9.218
2624A	91.7608	29.2313	2.25	39.875	8.766
2625A	91.7706	29.261	1	19.875	7.271
2626A	88.8876	29.2718	2.125	49	10.341
2627A	88.8931	29.2365	2.875	46.125	9.237
2628A	92.0657	31.4846	1	18.625	5.380
2629A	92.0505	31.4733	0.625	12.875	9.198
2630A	80.1161	32.5	0.625	12.25	10.345
2631A	80.0895	32.5039	1.5	37	9.457
2632A	94.3681	29.6376	0.625	18.625	11.634
2633A	94.3616	29.6632	0.5	9.125	7.224
2634A	106.9893	33.1842	3.75	87.75	11.896
2635A	107.0154	33.0706	4.375	70.375	12.990
2636A	107.0089	33.1138	5.5	110.625	14.223
2637A	107.007	33.0323	4.5	73.125	12.442
2638A	109.7414	38.3344	3.125	60.375	18.089
2639A	109.7456	38.2911	1.375	28.125	15.424
2640A	109.7289	38.2839	1.5	27.125	10.254
2641A	109.7336	38.2478	1.25	25.25	9.644
2642A	109.0311	32.6778	3.625	65.875	8.510
2643A	109.0281	32.6939	4.125	79.375	17.456
2644A	109.0072	32.6975	4.5	90.625	14.848
2645A	109.9154	33.8715	4.125	59.625	11.270
2646A	109.966	33.8509	1.375	28	12.336
2647A	104.1731	36.5458	1.625	38.5	12.639
2648A	104.1731	36.5481	3	69	12.593
2649A	106.005	34.3469	0.75	9.25	9.179
2650A	105.7281	34.5814	6.75	122.5	13.815
2651A	105.8614	34.5653	5.5	105.125	13.885
2652A	102.6219	37.9311	1.5	31.25	11.438
2653A	102.6469	37.9358	0.5	9.75	13.523
2654A	100.4686	38.9467	0.25	5.625	13.905
2655A	100.4497	38.9389	0.75	12.75	20.057
2656A	106.6692	35.5461	5	83.375	12.667
2657A	106.7039	35.5294	3.375	68.25	12.788
2658A	98.509	39.746	1.25	21.625	9.249
2659A	98.5023	39.7294	1.375	32	10.224
2660A	107.6831	35.7289	1.25	23.375	9.797
2661A	107.6406	35.5236	1.125	28	12.620
2662A	107.6364	35.7067	1.25	29.625	6.600
2663A	104.6228	35.5714	1.5	36.25	11.743
2664A	104.6169	35.5975	2.875	62.75	12.071
2665A	105.0822	33.3261	1.25	22.5	11.713
2667A	103.2139	35.6039	2.125	41.5	14.896
2668A	103.2064	35.5997	1.625	20	9.942
2669A	102.905	35.0003	2.125	37.5	14.761
2670A	102.1086	36.4997	0.75	19.375	14.192
2671A	100.9048	36.9639	1.125	24.375	10.238
2672A	102.0199	35.5102	1.875	33.125	8.991
2673A	100.6188	36.2866	0.5	11.875	7.748
2674A	100.2561	34.4714	4.125	74.375	10.851
2675A	97	33.0014	3.5	81.375	11.851
2676A	97.3731	37.3753	1	20.875	12.770
2677A	106.1532	37.9648	1.25	18.875	7.380
2678A	106.2025	37.9844	1.25	23.125	11.588
2679A	106.196	37.9723	1.875	35.875	10.329
2680A	105.0197	37.4514	2	41.625	13.158
2681A	105.18	37.0172	0.875	21.875	12.719
2682A	105.1971	37.5002	3.375	80.625	11.282
2683A	106.2319	36.1417	3.125	64.125	10.539
2684A	106.2792	36.0022	1.625	37	13.191
2685A	106.2375	36.0211	2.25	46.875	13.158
2686A	89.191	42.9409	1.625	34	14.267
2687A	89.1673	42.9559	2.125	45.75	11.213
2688A	93.5128	42.8172	1.375	32.125	13.296
2689A	93.4961	42.8328	1.125	23.125	13.711
2691A	87.2997	44.0114	2.875	62.75	14.336
2692A	87.2717	44.0297	2.75	52.75	14.286
2693A	82.0485	44.9079	1.75	35.875	9.764
2694A	82.0806	44.8969	4	71.5	10.301
2695A	80.2828	41.1636	1	15.5	7.085
2696A	80.2956	41.1933	1.25	22.25	10.392
2697A	76.1861	39.7153	1.375	34.875	12.477
2698A	75.9828	39.5371	7.125	132.5	6.721
2699A	75.9771	39.4699	4.375	73.625	6.470
2700A	75.9435	39.4365	3.75	64.625	6.454
2701A	79.9485	37.1152	1.5	29.875	11.137
2702A	79.9117	37.1013	0.75	14.25	12.358
2703A	81.2815	43.9404	3.625	59.25	7.265
2704A	81.2867	43.895	4.625	92.875	9.647
2705A	81.3364	43.941	6.125	105.75	7.858
2706A	82.9994	46.7432	4.625	94.25	12.646
2707A	88.1214	47.9047	1.375	22.625	6.169
2708A	88.1267	47.8515	9.125	175.125	8.227
2709A	86.0497	44.2967	4.375	88.375	14.788
2710A	86.0697	44.3075	3.125	56.625	16.815
2711A	87.5475	44.1756	2.875	57.5	12.045
2835A	101.7227	26.567	4.125	72.75	12.944
2842A	118.0936	24.5058	1.125	16.25	10.967
2845A	113.1569	36.1912	3.375	78.875	21.174
